# Supplementary material for: Optimized Dosing Regimens of Meropenem in Septic Children Receiving Extracorporeal Life Support
Source: Front Pharmacol. 2021 Aug 24;12:699191. doi: 10.3389/fphar.2021.699191 (PMC8421735; doi:10.3389/fphar.2021.699191)
Supplement: Supplementary file 1 [file Table2.XLSX]

## Sheet: Sheet1
NUMBER	ID	# PATIENTS ID	DATE	TIME	TAD	Sampling time error（h)	drug dose(mg)	dose interval(h)	infusing time(min)	Concentration	BLQ	with CRRT 1=yes,0=no	MDV	Age	BW	Height	WAZ	SEX	BUN mmol/l	Cr umol/l	ALT U/L	AST U/L	DBIL umol/L	TBIL umol/l	ALB g/L	Globulin g/L
					(h)					浓度 (ng/mL)	浓度测量是否低于定量限，1=yes,0=no		是否缺失浓度：no=0,yes=1	年龄(years)	体重 (kg)	(cm)		1=male,2=female
001-001	1	268399-01	2018-04-01	22:50:00	0	0	120	8	60	0	0	0	0	0.5	6	60	-1.22	2	3.5	22	21	25	3.1	14.6	35.7	25.5
	1	268399-01	2018-04-02	06:50:00	0	0	120	8	60	0	0	0	0	0.5	6	60	-1.22	2	3.5	22	21	25	3.1	14.6	35.7	25.5
	1	268399-01	2018-04-02	14:50:00	0	0	120	8	60	0	0	0	0	0.5	6	60	-1.22	2	3.5	22	21	25	3.1	14.6	35.7	25.5
	1	268399-01	2018-04-02	22:50:00	0	0	120	8	60	0	0	0	0	0.5	6	60	-1.22	2	3.5	22	21	25	3.1	14.6	35.7	25.5
	1	268399-01	2018-04-03	06:50:00	0	0	120	8	60	0	0	0	0	0.5	6	60	-1.22	2	3.5	22	21	25	3.1	14.6	35.7	25.5
	1	268399-01	2018-04-03	14:50:00	0	0	120	8	60	0	0	0	0	0.5	6	60	-1.22	2	3.5	22	21	25	3.1	14.6	35.7	25.5
	1	268399-01	2018-04-03	22:46:00	0	-0.05	120	8	60	0	1	0	0	0.5	6	60	-1.22	2	3.5	22	21	25	3.1	14.6	35.7	25.5
	1	268399-01	2018-04-03	23:10:00	0.083	0	0	0	0	3.4	0	0	0	0.5	6	60	-1.22	2	3.5	22	21	25	3.1	14.6	35.7	25.5
	1	268399-01	2018-04-03	23:50:00	0.75	0	0	0	0	3.2	0	0	0	0.5	6	60	-1.22	2	3.5	22	21	25	3.1	14.6	35.7	25.5
	1	268399-01	2018-04-04	02:06:00	3	0.017	0	0	0	0.5	0	0	0	0.5	6	60	-1.22	2	3.5	22	21	25	3.1	14.6	35.7	25.5
	1	268399-01	2018-04-04	05:06:00	6	0.017	0	0	0	0.3	0	0	0	0.5	6	60	-1.22	2	3.5	22	21	25	3.1	14.6	35.7	25.5
	1	268399-01	2018-04-04	11:05:00	12	0	0	0	0	0	1	0	0	0.5	6	60	-1.22	2	3.5	22	21	25	3.1	14.6	35.7	25.5
002-001	2	269797-01	2018-04-15	08:10:00	0	0	135	8	60	0	0	0	0	0.5	6.7	65	-1.11	1	1.1	11	7	35	28.4	79.6	31.4	20.1
	2	269797-01	2018-04-15	16:10:00	0	0	135	8	60	0	0	0	0	0.5	6.7	65	-1.11	1	1.1	11	7	35	28.4	79.6	31.4	20.1
	2	269797-01	2018-04-16	00:10:00	0	0	135	8	60	0	0	0	0	0.5	6.7	65	-1.11	1	1.1	11	7	35	28.4	79.6	31.4	20.1
	2	269797-01	2018-04-16	08:10:00	0	0	135	8	60	0	0	0	0	0.5	6.7	65	-1.11	1	1.1	11	7	35	28.4	79.6	31.4	20.1
	2	269797-01	2018-04-16	16:10:00	0	0	135	8	60	0	0	0	0	0.5	6.7	65	-1.11	1	1.1	11	7	35	28.4	79.6	31.4	20.1
	2	269797-01	2018-04-17	00:10:00	0	0	135	8	60	0	0	0	0	0.5	6.7	65	-1.11	1	1.1	11	7	35	28.4	79.6	31.4	20.1
	2	269797-01	2018-04-17	16:10:00	0	0	135	8	60	0	1	0	0	0.5	6.7	65	-1.11	1	1.1	11	7	35	28.4	79.6	31.4	20.1
	2	269797-01	2018-04-17	17:15:00	0.083	0	0	0	0	2.3	0	0	0	0.5	6.7	65	-1.11	1	1.1	11	7	35	28.4	79.6	31.4	20.1
	2	269797-01	2018-04-17	17:55:00	0.75	0	0	0	0	1.33265	0	0	0	0.5	6.7	65	-1.11	1	1.1	11	7	35	28.4	79.6	31.4	20.1
	2	269797-01	2018-04-17	20:10:00	3	0	0	0	0	1.90909	0	0	0	0.5	6.7	65	-1.11	1	1.1	11	7	35	28.4	79.6	31.4	20.1
	2	269797-01	2018-04-17	23:10:00	6	0	0	0	0	0.572214	0	0	0	0.5	6.7	65	-1.11	1	1.1	11	7	35	28.4	79.6	31.4	20.1
	2	269797-01	2018-04-18	05:30:00	12	0	0	0	0	0	1	0	0	0.5	6.7	65	-1.11	1	1.1	11	7	35	28.4	79.6	31.4	20.1
003-001	3	271016-01	2018-05-12	14:50:00	0	0	750	8	60	0	0	0	0	9	29	130	0.12	2	7.4	29	52	80	12.7	33.4	39.2	28.4
	3	271016-01	2018-05-12	22:50:00	0	0	750	8	60	0	0	0	0	9	29	130	0.12	2	7.4	29	52	80	12.7	33.4	39.2	28.4
	3	271016-01	2018-05-13	06:50:00	0	0	750	8	60	0	0	0	0	9	29	130	0.12	2	7.4	29	52	80	12.7	33.4	39.2	28.4
	3	271016-01	2018-05-13	14:50:00	0	0	750	8	60	0	0	0	0	9	29	130	0.12	2	7.4	29	52	80	12.7	33.4	39.2	28.4
	3	271016-01	2018-05-13	22:50:00	0	0	750	8	60	0	0	0	0	9	29	130	0.12	2	7.4	29	52	80	12.7	33.4	39.2	28.4
	3	271016-01	2018-05-14	06:50:00	0	0	750	8	60	0	0	0	0	9	29	130	0.12	2	7.4	29	52	80	12.7	33.4	39.2	28.4
	3	271016-01	2018-05-14	14:50:00	0	0	750	8	60	0	0	0	0	9	29	130	0.12	2	7.4	29	52	80	12.7	33.4	39.2	28.4
	3	271016-01	2018-05-14	22:50:00	0	0	750	8	60	0	1	0	0	9	29	130	0.12	2	7.4	29	52	80	12.7	33.4	39.2	28.4
	3	271016-01	2018-05-15	00:00:00	0.083	0	0	0	0	2.03588	0	0	0	9	29	130	0.12	2	7.4	29	52	80	12.7	33.4	39.2	28.4
	3	271016-01	2018-05-14	00:40:00	0.75	0	0	0	0	43.3452	0	0	0	9	29	130	0.12	2	7.4	29	52	80	12.7	33.4	39.2	28.4
	3	271016-01	2018-05-14	02:50:00	3	0	0	0	0	55.9352	0	0	0	9	29	130	0.12	2	7.4	29	52	80	12.7	33.4	39.2	28.4
	3	271016-01	2018-05-14	05:50:00	6	0	0	0	0	0.838042	0	0	0	9	29	130	0.12	2	7.4	29	52	80	12.7	33.4	39.2	28.4
	3	271016-01	2018-05-14	11:50:00	12	0	0	0	0	0	1	0	0	9	29	130	0.12	2	7.4	29	52	80	12.7	33.4	39.2	28.4
004-001	4	300921-01	2019-04-11	18:55:00	0	0	380	8	60	0	0	0	0	4	19	110	2.16	1	5.1	20	88	188	5.4	15.4	40.7	19.9
	4	300921-01	2019-04-12	02:55:00	0	0	380	8	60	0	0	0	0	4	19	110	2.16	1	5.1	20	88	188	5.4	15.4	40.7	19.9
	4	300921-01	2019-04-12	10:55:00	0	0	380	8	60	0	0	0	0	4	19	110	2.16	1	5.1	20	88	188	5.4	15.4	40.7	19.9
	4	300921-01	2019-04-12	18:55:00	0	0	380	8	60	0	0	0	0	4	19	110	2.16	1	5.1	20	88	188	5.4	15.4	40.7	19.9
	4	300921-01	2019-04-13	02:55:00	0	0	380	8	60	0	0	0	0	4	19	110	2.16	1	5.1	20	88	188	5.4	15.4	40.7	19.9
	4	300921-01	2019-04-13	10:55:00	0	0	380	8	60	0	0	0	0	4	19	110	2.16	1	5.1	20	88	188	5.4	15.4	40.7	19.9
	4	300921-01	2019-04-13	18:55:00	0	0	380	8	60	0.47	0	0	0	4	19	110	2.16	1	5.1	20	88	188	5.4	15.4	40.7	19.9
	4	300921-01	2019-04-13	21:55:00	2	0	0	0	0	19.5	0	0	0	4	19	110	2.16	1	5.1	20	88	188	5.4	15.4	40.7	19.9
	4	300921-01	2019-04-13	23:55:00	4	0	0	0	0	14.11	0	0	0	4	19	110	2.16	1	5.1	20	88	188	5.4	15.4	40.7	19.9
	4	300921-01	2019-04-14	01:55:00	6	0	0	0	0	4.83	0	0	0	4	19	110	2.16	1	5.1	20	88	188	5.4	15.4	40.7	19.9
	4	300921-01	2019-04-14	03:55:00	8	0	0	0	0	4.09	0	0	0	4	19	110	2.16	1	5.1	20	88	188	5.4	15.4	40.7	19.9
005-001	5	302576-01	2019-04-17	10:10:00	00:00:00	0	280	8	60	0	0	0	0	2.5	14	94	0.45	2	4	30	36.6	85.5	7.2	22.2	47	29.3
	5	302576-01	2019-04-17	18:10:00	0	0	280	8	60	0	0	0	0	2.5	14	94	0.45	2	4	30	36.6	85.5	7.2	22.2	47	29.3
	5	302576-01	2019-04-18	02:10:00	0	0	280	8	60	0	0	0	0	2.5	14	94	0.45	2	4	30	36.6	85.5	7.2	22.2	47	29.3
	5	302576-01	2019-04-18	10:10:00	0	0	280	8	60	0	0	0	0	2.5	14	94	0.45	2	4	30	36.6	85.5	7.2	22.2	47	29.3
	5	302576-01	2019-04-18	18:10:00	0	0	280	8	60	0	0	0	0	2.5	14	94	0.45	2	4	30	36.6	85.5	7.2	22.2	47	29.3
	5	302576-01	2019-04-19	02:10:00	0	0	280	8	60	0	0	0	0	2.5	14	94	0.45	2	4	30	36.6	85.5	7.2	22.2	47	29.3
	5	302576-01	2019-04-19	10:10:00	0	0	280	8	60	0	1	0	0	2.5	14	94	0.45	2	4	30	36.6	85.5	7.2	22.2	47	29.3
	5	302576-01	2019-04-19	11:13:00	0.083	0.05	0	0	0	9.5143	0	0	0	2.5	14	94	0.45	2	4	30	36.6	85.5	7.2	22.2	47	29.3
	5	302576-01	2019-04-19	13:08:00	2	-0.033	0	0	0	1.77149	0	0	0	2.5	14	94	0.45	2	4	30	36.6	85.5	7.2	22.2	47	29.3
	5	302576-01	2019-04-19	15:07:00	4	-0.05	0	0	0	0.514301	0	0	0	2.5	14	94	0.45	2	4	30	36.6	85.5	7.2	22.2	47	29.3
	5	302576-01	2019-04-19	17:05:00	6	-0.083	0	0	0	0.0765309	0	0	0	2.5	14	94	0.45	2	4	30	36.6	85.5	7.2	22.2	47	29.3
	5	302576-01	2019-04-19	19:10:00	8	0	0	0	0	0	1	0	0	2.5	14	94	0.45	2	4	30	36.6	85.5	7.2	22.2	47	29.3
006-001	6	304635-01	2019-05-09	05:35:00	00:00:00	0	180	8	180	0	0	0	0	0.75	9	70	1.32	1	3.9	28	24.9	46.6	2.2	5.1	38.2	22.6
	6	304635-01	2019-05-09	13:35:00	00:00:00	0	180	8	180	0	0	0	0	0.75	9	70	1.32	1	3.9	28	24.9	46.6	2.2	5.1	38.2	22.6
	6	304635-01	2019-05-09	21:35:00	0	0	180	8	180	0	0	0	0	0.75	9	70	1.32	1	3.9	28	24.9	46.6	2.2	5.1	38.2	22.6
	6	304635-01	2019-05-10	05:35:00	0	0	180	8	180	0	0	0	0	0.75	9	70	1.32	1	3.9	28	24.9	46.6	2.2	5.1	38.2	22.6
	6	304635-01	2019-05-10	13:35:00	0	-0.083	180	8	180	0	1	0	0	0.75	9	70	1.32	1	3.9	28	24.9	46.6	2.2	5.1	38.2	22.6
	6	304635-01	2019-05-10	16:40:00	0.083	0	0	0	0	10.68	0	0	0	0.75	9	70	1.32	1	3.9	28	24.9	46.6	2.2	5.1	38.2	22.6
	6	304635-01	2019-05-10	17:20:00	0.75	0	0	0	0	16.45	0	0	0	0.75	9	70	1.32	1	3.9	28	24.9	46.6	2.2	5.1	38.2	22.6
	6	304635-01	2019-05-10	18:05:00	1.5	0	0	0	0	12.0857	0	0	0	0.75	9	70	1.32	1	3.9	28	24.9	46.6	2.2	5.1	38.2	22.6
	6	304635-01	2019-05-10	19:35:00	3	0	0	0	0	0	1	0	0	0.75	9	70	1.32	1	3.9	28	24.9	46.6	2.2	5.1	38.2	22.6
	6	304635-01	2019-05-10	22:35:00	6	0	0	0	0	0.15	1	0	0	0.75	9	70	1.32	1	3.9	28	24.9	46.6	2.2	5.1	38.2	22.6
	6	304635-01	2019-05-11	00:35:00	8	0	0	0	0	0	1	0	0	0.75	9	70	1.32	1	3.9	28	24.9	46.6	2.2	5.1	38.2	22.6
	6	304635-01	2019-05-10	13:35:00	0	-0.083	180	8	180	0	1	1	0	0.75	9	70	1.32	1	3.9	28	24.9	46.6	2.2	5.1	38.2	22.6
	6	304635-01	2019-05-10	16:40:00	0.083	0	0	0	0	2.49	0	1	0	0.75	9	70	1.32	1	3.9	28	24.9	46.6	2.2	5.1	38.2	22.6
	6	304635-01	2019-05-10	17:20:00	0.75	0	0	0	0	9.945	0	1	0	0.75	9	70	1.32	1	3.9	28	24.9	46.6	2.2	5.1	38.2	22.6
	6	304635-01	2019-05-10	18:05:00	1.5	0	0	0	0	7.82143	0	1	0	0.75	9	70	1.32	1	3.9	28	24.9	46.6	2.2	5.1	38.2	22.6
	6	304635-01	2019-05-10	19:35:00	3	0	0	0	0	1.234	0	1	0	0.75	9	70	1.32	1	3.9	28	24.9	46.6	2.2	5.1	38.2	22.6
	6	304635-01	2019-05-10	22:35:00	6	0	0	0	0	0	1	1	0	0.75	9	70	1.32	1	3.9	28	24.9	46.6	2.2	5.1	38.2	22.6
	6	304635-01	2019-05-11	00:35:00	8	0	0	0	0	0	1	1	0	0.75	9	70	1.32	1	3.9	28	24.9	46.6	2.2	5.1	38.2	22.6
	6	304635-01	2019-05-11	01:35:00	0	0	180	8	180	0	0	0	0	0.75	9	70	1.32	1	3.9	28	24.9	46.6	2.2	5.1	38.2	22.6
	6	304635-01	2019-05-11	09:35:00	0	0	180	8	180	0	0	0	0	0.75	9	70	1.32	1	3.9	28	24.9	46.6	2.2	5.1	38.2	22.6
	6	304635-01	2019-05-11	17:35:00	0	0	180	8	180	0	0	0	0	0.75	9	70	1.32	1	3.9	28	24.9	46.6	2.2	5.1	38.2	22.6
	6	304635-01	2019-05-12	01:35:00	0	0	180	8	180	0	0	0	0	0.75	9	70	1.32	1	3.9	28	24.9	46.6	2.2	5.1	38.2	22.6
	6	304635-01	2019-05-12	09:35:00	0	0	180	8	180	0	1	0	0	0.75	9	70	1.32	1	3.9	28	24.9	46.6	2.2	5.1	38.2	22.6
	6	304635-01	2019-05-12	12:40:00	0.083	0	180	8	0	17.24	0	0	0	0.75	9	70	1.32	1	3.9	28	24.9	46.6	2.2	5.1	38.2	22.6
	6	304635-01	2019-05-12	13:05:00	0.5	0	180	8	0	15.34	0	0	0	0.75	9	70	1.32	1	3.9	28	24.9	46.6	2.2	5.1	38.2	22.6
	6	304635-01	2019-05-12	13:20:00	0.75	0	180	8	0	8.23	0	0	0	0.75	9	70	1.32	1	3.9	28	24.9	46.6	2.2	5.1	38.2	22.6
	6	304635-01	2019-05-12	14:05:00	1.5	0	180	8	0	3.12	0	0	0	0.75	9	70	1.32	1	3.9	28	24.9	46.6	2.2	5.1	38.2	22.6
	6	304635-01	2019-05-12	15:35:00	3	0	180	8	0	2.18	0	0	0	0.75	9	70	1.32	1	3.9	28	24.9	46.6	2.2	5.1	38.2	22.6
	6	304635-01	2019-05-12	18:35:00	6	0	180	8	0	1.1	0	0	0	0.75	9	70	1.32	1	3.9	28	24.9	46.6	2.2	5.1	38.2	22.6
	6	304635-01	2019-05-12	20:35:00	8	0	180	8	0	0.27	0	0	0	0.75	9	70	1.32	1	3.9	28	24.9	46.6	2.2	5.1	38.2	22.6
93-100行是未行CRRT的ECMO氧合膜后的血药浓度	6	304635-01	2019-05-12	09:35:00	0	0	180	8	180	0	1	0	0	0.75	9	70	1.32	1	3.9	28	24.9	46.6	2.2	5.1	38.2	22.6
	6	304635-01	2019-05-12	12:40:00	0.083	0	180	8	0	14.25	0	0	0	0.75	9	70	1.32	1	3.9	28	24.9	46.6	2.2	5.1	38.2	22.6
	6	304635-01	2019-05-12	13:05:00	0.5	0	180	8	0	11.28	0	0	0	0.75	9	70	1.32	1	3.9	28	24.9	46.6	2.2	5.1	38.2	22.6
	6	304635-01	2019-05-12	13:20:00	0.75	0	180	8	0	8.01	0	0	0	0.75	9	70	1.32	1	3.9	28	24.9	46.6	2.2	5.1	38.2	22.6
	6	304635-01	2019-05-12	14:05:00	1.5	0	180	8	0	2.45	0	0	0	0.75	9	70	1.32	1	3.9	28	24.9	46.6	2.2	5.1	38.2	22.6
	6	304635-01	2019-05-12	15:35:00	3	0	180	8	0	1.92	0	0	0	0.75	9	70	1.32	1	3.9	28	24.9	46.6	2.2	5.1	38.2	22.6
	6	304635-01	2019-05-12	18:35:00	6	0	180	8	0	0.53	0	0	0	0.75	9	70	1.32	1	3.9	28	24.9	46.6	2.2	5.1	38.2	22.6
	6	304635-01	2019-05-12	20:35:00	8	0	180	8	0	0	1	0	0	0.75	9	70	1.32	1	3.9	28	24.9	46.6	2.2	5.1	38.2	22.6
007-001	7	317461-01	2019-09-19	02:10:00	00:00:00	0	500	8	180	0	0	0	0	5	20	113	1.23	2	15.4	116	80	1057	71.3	99.7	32.4	17.1
	7	317461-01	2019-09-19	10:10:00	0	0	500	8	180	0	0	0	0	5	20	113	1.23	2	15.4	116	80	1057	71.3	99.7	32.4	17.1
	7	317461-01	2019-09-19	18:10:00	0	0	500	8	180	0	0	0	0	5	20	113	1.23	2	15.4	116	80	1057	71.3	99.7	32.4	17.1
	7	317461-01	2019-09-20	02:10:00	0	0	500	8	180	0	0	0	0	5	20	113	1.23	2	15.4	116	80	1057	71.3	99.7	32.4	17.1
	7	317461-01	2019-09-20	10:10:00	0	-0.083	500	8	180	0.26	0	0	0	5	20	113	1.23	2	15.4	116	80	1057	71.3	99.7	32.4	17.1
	7	317461-01	2019-09-20	13:15:00	0.083	0	0	0	0	22.2	0	0	0	5	20	113	1.23	2	15.4	116	80	1057	71.3	99.7	32.4	17.1
	7	317461-01	2019-09-20	13:55:00	0.75	0	0	0	0	4.03	0	0	0	5	20	113	1.23	2	15.4	116	80	1057	71.3	99.7	32.4	17.1
	7	317461-01	2019-09-20	14:40:00	1.5	0	0	0	0	1.84	0	0	0	5	20	113	1.23	2	15.4	116	80	1057	71.3	99.7	32.4	17.1
	7	317461-01	2019-09-20	16:10:00	3	0	0	0	0	0.66	0	0	0	5	20	113	1.23	2	15.4	116	80	1057	71.3	99.7	32.4	17.1
	7	317461-01	2019-09-20	19:10:00	6	0	0	0	0	0.26	0	0	0	5	20	113	1.23	2	15.4	116	80	1057	71.3	99.7	32.4	17.1
	7	317461-01	2019-09-20	21:10:00	8	0	0	0	0	0	1	0	0	5	20	113	1.23	2	15.4	116	80	1057	71.3	99.7	32.4	17.1
	7	317461-01	2019-09-20	10:10:00	0	-0.083	500	8	180	0.47	0	1	0	5	20	113	1.23	2	15.4	116	80	1057	71.3	99.7	32.4	17.1
	7	317461-01	2019-09-20	13:15:00	0.083	0	0	0	0	13.9	0	1	0	5	20	113	1.23	2	15.4	116	80	1057	71.3	99.7	32.4	17.1
	7	317461-01	2019-09-20	13:55:00	0.75	0	0	0	0	3.56	0	1	0	5	20	113	1.23	2	15.4	116	80	1057	71.3	99.7	32.4	17.1
	7	317461-01	2019-09-20	14:40:00	1.5	0	0	0	0	1.99	0	1	0	5	20	113	1.23	2	15.4	116	80	1057	71.3	99.7	32.4	17.1
	7	317461-01	2019-09-20	16:10:00	3	0	0	0	0	0.55	0	1	0	5	20	113	1.23	2	15.4	116	80	1057	71.3	99.7	32.4	17.1
	7	317461-01	2019-09-20	19:10:00	6	0	0	0	0	0.47	0	1	0	5	20	113	1.23	2	15.4	116	80	1057	71.3	99.7	32.4	17.1
	7	317461-01	2019-09-20	21:10:00	8	0	0	0	0	0	1	1	0	5	20	113	1.23	2	15.4	116	80	1057	71.3	99.7	32.4	17.1
008-001	8	306119-01	2019-05-28	10:10:00	00:00:00	0	220	8	180	0	0	0	0	2	11	85	-0.07	1	9.6	105	10.8	161.4	3.3	6.7	34.1	32.5
	8	306119-01	2019-05-28	18:10:00	00:00:00	0	220	8	180	0	0	0	0	2	11	85	-0.07	1	9.6	105	10.8	161.4	3.3	6.7	34.1	32.5
	8	306119-01	2019-05-29	02:10:00	0	0	220	8	180	0	0	0	0	2	11	85	-0.07	1	9.6	105	10.8	161.4	3.3	6.7	34.1	32.5
	8	306119-01	2019-05-29	10:10:00	0	0	220	8	180	0	0	0	0	2	11	85	-0.07	1	9.6	105	10.8	161.4	3.3	6.7	34.1	32.5
	8	306119-01	2019-05-29	18:10:00	0	-0.083	220	8	180	0.121325	1	0	0	2	11	85	-0.07	1	9.6	105	10.8	161.4	3.3	6.7	34.1	32.5
	8	306119-01	2019-05-29	21:15:00	0.083	0	0	0	0	26.12	0	0	0	2	11	85	-0.07	1	9.6	105	10.8	161.4	3.3	6.7	34.1	32.5
	8	306119-01	2019-05-29	21:55:00	0.75	0	0	0	0	8.88027	0	0	0	2	11	85	-0.07	1	9.6	105	10.8	161.4	3.3	6.7	34.1	32.5
	8	306119-01	2019-05-29	22:40:00	1.5	0	0	0	0	11.9799	0	0	0	2	11	85	-0.07	1	9.6	105	10.8	161.4	3.3	6.7	34.1	32.5
	8	306119-01	2019-05-30	00:10:00	3	0.05	0	0	0	0.495301	0	0	0	2	11	85	-0.07	1	9.6	105	10.8	161.4	3.3	6.7	34.1	32.5
	8	306119-01	2019-05-30	03:10:00	6	0	0	0	0	0.0556457	1	0	0	2	11	85	-0.07	1	9.6	105	10.8	161.4	3.3	6.7	34.1	32.5
	8	306119-01	2019-05-30	05:10:00	8	0	0	0	0	0	1	0	0	2	11	85	-0.07	1	9.6	105	10.8	161.4	3.3	6.7	34.1	32.5
	8	306119-01	2019-05-29	18:10:00	0	0	220	8	180	0.0564784	1	1	0	2	11	85	-0.07	1	9.6	105	10.8	161.4	3.3	6.7	34.1	32.5
	8	306119-01	2019-05-29	21:15:00	0.083	0.05	0	0	0	15.8599	0	1	0	2	11	85	-0.07	1	9.6	105	10.8	161.4	3.3	6.7	34.1	32.5
	8	306119-01	2019-05-29	21:55:00	0.75	0	0	0	0	4.41866	0	1	0	2	11	85	-0.07	1	9.6	105	10.8	161.4	3.3	6.7	34.1	32.5
	8	306119-01	2019-05-29	22:40:00	1.5	0	0	0	0	1.88965	0	1	0	2	11	85	-0.07	1	9.6	105	10.8	161.4	3.3	6.7	34.1	32.5
	8	306119-01	2019-05-30	00:10:00	3	0	0	0	0	0.514719	0	1	0	2	11	85	-0.07	1	9.6	105	10.8	161.4	3.3	6.7	34.1	32.5
	8	306119-01	2019-05-30	03:10:00	6	0	0	0	0	0.0601559	1	1	0	2	11	85	-0.07	1	9.6	105	10.8	161.4	3.3	6.7	34.1	32.5
	8	306119-01	2019-05-30	05:10:00	8	0	0	0	0	0	1	1	0	2	11	85	-0.07	1	9.6	105	10.8	161.4	3.3	6.7	34.1	32.5
009-001	9	273230-13	2019-09-19	10:00:00	00:00:00	0	250	8	180	0	0	0	0	2.5	15	115	0.93	2	11.2	26	44	95	4.4	15.2	51.3	31.7
	9	273230-13	2019-09-19	18:00:00	0	0	250	8	180	0	0	0	0	2.5	15	115	0.93	2	11.2	26	44	95	4.4	15.2	51.3	31.7
	9	273230-13	2019-09-20	02:00:00	0	0	250	8	180	0	0	0	0	2.5	15	115	0.93	2	11.2	26	44	95	4.4	15.2	51.3	31.7
	9	273230-13	2019-09-20	10:00:00	0	0	250	8	180	0	0	0	0	2.5	15	115	0.93	2	11.2	26	44	95	4.4	15.2	51.3	31.7
	9	273230-13	2019-09-20	18:00:00	0	0	250	8	180	0	0	0	0	2.5	15	115	0.93	2	11.2	26	44	95	4.4	15.2	51.3	31.7
	9	273230-13	2019-09-21	02:00:00	0	0	250	8	180	0	0	0	0	2.5	15	115	0.93	2	11.2	26	44	95	4.4	15.2	51.3	31.7
	9	273230-13	2019-09-21	10:00:00	0	0	250	8	180	0	1	0	0	2.5	15	115	0.93	2	11.2	26	44	95	4.4	15.2	51.3	31.7
	9	273230-13	2019-09-21	13:05:00	0.083	0	0	0	0	15.34	0	0	0	2.5	15	115	0.93	2	11.2	26	44	95	4.4	15.2	51.3	31.7
	9	273230-13	2019-09-21	13:45:00	0.75	0	0	0	0	11.27	0	0	0	2.5	15	115	0.93	2	11.2	26	44	95	4.4	15.2	51.3	31.7
	9	273230-13	2019-09-21	14:40:00	1.5	0	0	0	0	7.2	0	0	0	2.5	15	115	0.93	2	11.2	26	44	95	4.4	15.2	51.3	31.7
	9	273230-13	2019-09-21	16:00:00	3	0.083	0	0	0	4.93	0	0	0	2.5	15	115	0.93	2	11.2	26	44	95	4.4	15.2	51.3	31.7
	9	273230-13	2019-09-21	19:00:00	6	-0.017	0	0	0	2.13	0	0	0	2.5	15	115	0.93	2	11.2	26	44	95	4.4	15.2	51.3	31.7
	9	273230-13	2019-09-21	21:00:00	8	0	0	0	0	1.01	0	0	0	2.5	15	115	0.93	2	11.2	26	44	95	4.4	15.2	51.3	31.7
010-001	10	318135-03	2019-12-17	10:00:00	0	0	240	8	60	0	0	0	0	1.83	12	82	-0.14	1	20.3	99	4	20	4.6	13.3	29.6	13.7
		318135-03	2019-12-17	18:00:00	0	0	240	8	60	0	0	0	0	1.83	12	82	-0.14	1	20.3	99	4	20	4.6	13.3	29.6	13.7
		318135-03	2019-12-18	00:00:00	0	0	240	8	60	0	0	0	0	1.83	12	82	-0.14	1	20.3	99	4	20	4.6	13.3	29.6	13.7
		318135-03	2019-12-18	10:00:00	0	0	240	8	60	0	0	0	0	1.83	12	82	-0.14	1	20.3	99	4	20	4.6	13.3	29.6	13.7
		318135-03	2019-12-18	18:00:00	0	0	240	8	60	0	0	0	0	1.83	12	82	-0.14	1	20.3	99	4	20	4.6	13.3	29.6	13.7
		318135-03	2019-12-19	00:00:00	0	-0.083	240	8	60	12.34	0	0	0	1.83	12	82	-0.14	1	20.3	99	4	20	4.6	13.3	29.6	13.7
		318135-03	2019-12-19	01:05:00	0.083	0	0	0	0	33	0	0	0	1.83	12	82	-0.14	1	20.3	99	4	20	4.6	13.3	29.6	13.7
		318135-03	2019-12-19	01:45:00	0.75	0	0	0	0	39.07	0	0	0	1.83	12	82	-0.14	1	20.3	99	4	20	4.6	13.3	29.6	13.7
		318135-03	2019-12-19	02:30:00	1.5	0	0	0	0	30.41	0	0	0	1.83	12	82	-0.14	1	20.3	99	4	20	4.6	13.3	29.6	13.7
		318135-03	2019-12-19	04:00:00	3	0	0	0	0	21.01	0	0	0	1.83	12	82	-0.14	1	20.3	99	4	20	4.6	13.3	29.6	13.7
		318135-03	2019-12-19	07:00:00	6	0	0	0	0	13.73	0	0	0	1.83	12	82	-0.14	1	20.3	99	4	20	4.6	13.3	29.6	13.7
		318135-03	2019-12-19	09:00:00	8	0	0	0	0	3.24	0	0	0	1.83	12	82	-0.14	1	20.3	99	4	20	4.6	13.3	29.6	13.7
		318135-03	2019-12-19	00:00:00	0	-0.083	240	8	60	11.19	0	1	0	1.83	12	82	-0.14	1	20.3	99	4	20	4.6	13.3	29.6	13.7
		318135-03	2019-12-19	01:05:00	0.083	0	0	0	0	21.15	0	1	0	1.83	12	82	-0.14	1	20.3	99	4	20	4.6	13.3	29.6	13.7
		318135-03	2019-12-19	01:45:00	0.75	0	0	0	0	27.34	0	1	0	1.83	12	82	-0.14	1	20.3	99	4	20	4.6	13.3	29.6	13.7
		318135-03	2019-12-19	02:30:00	1.5	0	0	0	0	21.24	0	1	0	1.83	12	82	-0.14	1	20.3	99	4	20	4.6	13.3	29.6	13.7
		318135-03	2019-12-19	04:00:00	3	0	0	0	0	14.1	0	1	0	1.83	12	82	-0.14	1	20.3	99	4	20	4.6	13.3	29.6	13.7
		318135-03	2019-12-19	07:00:00	6	0	0	0	0	10.35	0	1	0	1.83	12	82	-0.14	1	20.3	99	4	20	4.6	13.3	29.6	13.7
		318135-03	2019-12-19	09:00:00	8	0	0	0	0	2.18	0	1	0	1.83	12	82	-0.14	1	20.3	99	4	20	4.6	13.3	29.6	13.7
011-001	11	301851-02	2019-12-19	16:00:00	0	0	140	8	60	0	0	0	0	0.67	7	73	-2.15	1	3	19	27.7	3	2.6	4.8	33.5	20.8
		301851-02	2019-12-20	00:00:00	0	0	140	8	60	0	0	0	0	0.67	7	73	-2.15	1	3	19	27.7	3	2.6	4.8	33.5	20.8
		301851-02	2019-12-20	08:00:00	0	0	140	8	60	0	0	0	0	0.67	7	73	-2.15	1	3	19	27.7	3	2.6	4.8	33.5	20.8
		301851-02	2019-12-20	16:00:00	0	0	140	8	60	0	0	0	0	0.67	7	73	-2.15	1	3	19	27.7	3	2.6	4.8	33.5	20.8
		301851-02	2019-12-21	00:00:00	0	-0.083	140	8	60	0	0	0	0	0.67	7	73	-2.15	1	3	19	27.7	3	2.6	4.8	33.5	20.8
		301851-02	2019-12-21	01:05:00	0.083	0	0	0	0	17.62	0	0	0	0.67	7	73	-2.15	1	3	19	27.7	3	2.6	4.8	33.5	20.8
		301851-02	2019-12-21	01:45:00	0.75	0	0	0	0	7.1	0	0	0	0.67	7	73	-2.15	1	3	19	27.7	3	2.6	4.8	33.5	20.8
		301851-02	2019-12-21	02:30:00	1.5	0	0	0	0	6.74	0	0	0	0.67	7	73	-2.15	1	3	19	27.7	3	2.6	4.8	33.5	20.8
		301851-02	2019-12-21	04:00:00	3	0	0	0	0	1.25	0	0	0	0.67	7	73	-2.15	1	3	19	27.7	3	2.6	4.8	33.5	20.8
		301851-02	2019-12-21	07:00:00	6	0	0	0	0	0	1	0	0	0.67	7	73	-2.15	1	3	19	27.7	3	2.6	4.8	33.5	20.8
		301851-02	2019-12-21	09:00:00	8	0	0	0	0	0	1	0	0	0.67	7	73	-2.15	1	3	19	27.7	3	2.6	4.8	33.5	20.8
012-001	12	323811-01	2019-12-03	21:30:00	0	0	750	8	180	0	0	0	0	13	33	162	1.23	2	5.1	26	73.7	54.4	18.8	37.3	35.7	37.3
		323811-01	2019-12-04	05:30:00	0	0	750	8	180	0	0	0	0	13	33	162	1.23	2	5.1	26	73.7	54.4	18.8	37.3	35.7	37.3
		323811-01	2019-12-04	13:30:00	0	0	750	8	180	0	0	0	0	13	33	162	1.23	2	5.1	26	73.7	54.4	18.8	37.3	35.7	37.3
		323811-01	2019-12-04	21:30:00	0	0	750	8	180	0	0	0	0	13	33	162	1.23	2	5.1	26	73.7	54.4	18.8	37.3	35.7	37.3
		323811-01	2019-12-05	05:30:00	0	0	750	8	180	0	0	0	0	13	33	162	1.23	2	5.1	26	73.7	54.4	18.8	37.3	35.7	37.3
		323811-01	2019-12-05	13:30:00	0	0	750	8	180	0	0	0	0	13	33	162	1.23	2	5.1	26	73.7	54.4	18.8	37.3	35.7	37.3
		323811-01	2019-12-05	21:30:00	0	-0.083	750	8	180	1.24	0	0	0	13	33	162	1.23	2	5.1	26	73.7	54.4	18.8	37.3	35.7	37.3
		323811-01	2019-12-06	00:35:00	0.083	0	0	0	0	11.13	0	0	0	13	33	162	1.23	2	5.1	26	73.7	54.4	18.8	37.3	35.7	37.3
		323811-01	2019-12-06	00:45:00	0.25	0	0	0	0	10.31	0	0	0	13	33	162	1.23	2	5.1	26	73.7	54.4	18.8	37.3	35.7	37.3
		323811-01	2019-12-06	01:00:00	0.5	0	0	0	0	6.14	0	0	0	13	33	162	1.23	2	5.1	26	73.7	54.4	18.8	37.3	35.7	37.3
		323811-01	2019-12-06	01:30:00	1	0	0	0	0	3.46	0	0	0	13	33	162	1.23	2	5.1	26	73.7	54.4	18.8	37.3	35.7	37.3
		323811-01	2019-12-06	02:00:00	1.5	0	0	0	0	1.99	0	0	0	13	33	162	1.23	2	5.1	26	73.7	54.4	18.8	37.3	35.7	37.3
		323811-01	2019-12-06	02:30:00	2	0	0	0	0	1.43	0	0	0	13	33	162	1.23	2	5.1	26	73.7	54.4	18.8	37.3	35.7	37.3
		323811-01	2019-12-06	04:30:00	4	0	0	0	0	0.8	0	0	0	13	33	162	1.23	2	5.1	26	73.7	54.4	18.8	37.3	35.7	37.3
		323811-01	2019-12-06	06:30:00	6	0	0	0	0	0.72	0	0	0	13	33	162	1.23	2	5.1	26	73.7	54.4	18.8	37.3	35.7	37.3
		323811-01	2019-12-06	08:30:00	8	0	0	0	0	0	1	0	0	13	33	162	1.23	2	5.1	26	73.7	54.4	18.8	37.3	35.7	37.3
013-001	13	299906-02	2019-12-02	18:45:00	0	0	250	8	180	0	0	0	0	1	10	76	0.52	1	3.6	20	9.1	28.4	2.1	4.8	34.7	27
		299906-02	2019-12-03	02:45:00	0	0	250	8	180	0	0	0	0	1	10	76	0.52	1	3.6	20	9.1	28.4	2.1	4.8	34.7	27
		299906-02	2019-12-03	10:45:00	0	0	250	8	180	0	0	0	0	1	10	76	0.52	1	3.6	20	9.1	28.4	2.1	4.8	34.7	27
		299906-02	2019-12-03	18:45:00	0	0	250	8	180	0	0	0	0	1	10	76	0.52	1	3.6	20	9.1	28.4	2.1	4.8	34.7	27
		299906-02	2019-12-04	02:45:00	0	0	250	8	180	0	0	0	0	1	10	76	0.52	1	3.6	20	9.1	28.4	2.1	4.8	34.7	27
		299906-02	2019-12-04	10:45:00	0	-0.083	250	8	180	0	1	0	0	1	10	76	0.52	1	3.6	20	9.1	28.4	2.1	4.8	34.7	27
		299906-02	2019-12-04	13:50:00	0.083	0	0	0	0	7.29	0	0	0	1	10	76	0.52	1	3.6	20	9.1	28.4	2.1	4.8	34.7	27
		299906-02	2019-12-04	14:30:00	0.75	0	0	0	0	4.51	0	0	0	1	10	76	0.52	1	3.6	20	9.1	28.4	2.1	4.8	34.7	27
		299906-02	2019-12-04	15:15:00	1.5	0	0	0	0	2.25	0	0	0	1	10	76	0.52	1	3.6	20	9.1	28.4	2.1	4.8	34.7	27
		299906-02	2019-12-04	16:45:00	3	0	0	0	0	1.93	0	0	0	1	10	76	0.52	1	3.6	20	9.1	28.4	2.1	4.8	34.7	27
		299906-02	2019-12-04	19:45:00	6	0	0	0	0	1.03	0	0	0	1	10	76	0.52	1	3.6	20	9.1	28.4	2.1	4.8	34.7	27
		299906-02	2019-12-04	21:45:00	8	0	0	0	0	0	1	0	0	1	10	76	0.52	1	3.6	20	9.1	28.4	2.1	4.8	34.7	27
014-001	14	271665-01	2019-05-13	03:40:00	0	0	720	12	60	0	0	0	0	3.75	18	112	0.97	2	2.9	88	5	50	4.3	9.8	34.1	22.7
		271665-01	2019-05-13	11:40:00	0	0	720	12	60	0	0	0	0	3.75	18	112	0.97	2	2.9	88	5	50	4.3	9.8	34.1	22.7
		271665-01	2019-05-13	19:40:00	0	0	720	12	60	0	0	0	0	3.75	18	112	0.97	2	2.9	88	5	50	4.3	9.8	34.1	22.7
		271665-01	2019-05-14	03:40:00	0	0	720	12	60	0	0	0	0	3.75	18	112	0.97	2	2.9	88	5	50	4.3	9.8	34.1	22.7
		271665-01	2019-05-14	11:40:00	0	-0.083	720	12	60	2.24	0	0	0	3.75	18	112	0.97	2	2.9	88	5	50	4.3	9.8	34.1	22.7
		271665-01	2019-05-14	12:45:00	0.083	0	0	0	0	8.59	0	0	0	3.75	18	112	0.97	2	2.9	88	5	50	4.3	9.8	34.1	22.7
		271665-01	2019-05-14	13:25:00	0.75	0	0	0	0	6.66	0	0	0	3.75	18	112	0.97	2	2.9	88	5	50	4.3	9.8	34.1	22.7
		271665-01	2019-05-14	15:40:00	3	0	0	0	0	5.61	0	0	0	3.75	18	112	0.97	2	2.9	88	5	50	4.3	9.8	34.1	22.7
		271665-01	2019-05-14	18:40:00	6	0	0	0	0	4.93	0	0	0	3.75	18	112	0.97	2	2.9	88	5	50	4.3	9.8	34.1	22.7
		271665-01	2019-05-15	00:40:00	12	0	0	0	0	0.143	1	0	0	3.75	18	112	0.97	2	2.9	88	5	50	4.3	9.8	34.1	22.7
		271665-01	2019-05-14	11:40:00	0	-0.083	720	12	60	1.09	0	1	0	3.75	18	112	0.97	2	2.9	88	5	50	4.3	9.8	34.1	22.7
		271665-01	2019-05-14	12:45:00	0.083	0	0	0	0	5.63	0	1	0	3.75	18	112	0.97	2	2.9	88	5	50	4.3	9.8	34.1	22.7
		271665-01	2019-05-14	13:25:00	0.75	0	0	0	0	3.39	0	1	0	3.75	18	112	0.97	2	2.9	88	5	50	4.3	9.8	34.1	22.7
		271665-01	2019-05-14	15:40:00	3	0	0	0	0	2.5	0	1	0	3.75	18	112	0.97	2	2.9	88	5	50	4.3	9.8	34.1	22.7
		271665-01	2019-05-14	18:40:00	6	0	0	0	0	1.54	0	1	0	3.75	18	112	0.97	2	2.9	88	5	50	4.3	9.8	34.1	22.7
		271665-01	2019-05-15	00:40:00	12	0	0	0	0	0.0917	1	1	0	3.75	18	112	0.97	2	2.9	88	5	50	4.3	9.8	34.1	22.7
		271665-01	2019-05-15	01:00:00	0	0	720	12	60	0	0	0	0	3.75	18	112	0.97	2	5.3	214	13	40	4.4	9.6	33.2	12.6
		271665-01	2019-05-15	09:00:00	0	0	720	12	60	0	0	0	0	3.75	18	112	0.97	2	5.3	214	13	40	4.4	9.6	33.2	12.6
		271665-01	2019-05-15	17:00:00	0	0	720	12	60	0	0	0	0	3.75	18	112	0.97	2	5.3	214	13	40	4.4	9.6	33.2	12.6
		271665-01	2019-05-16	01:00:00	0	0	720	12	60	0	0	0	0	3.75	18	112	0.97	2	5.3	214	13	40	4.4	9.6	33.2	12.6
		271665-01	2019-05-16	09:00:00	0	0	720	12	60	0	0	0	0	3.75	18	112	0.97	2	5.3	214	13	40	4.4	9.6	33.2	12.6
		271665-01	2019-05-16	17:00:00	0	0	720	12	60	0	1	0	0	3.75	18	112	0.97	2	5.3	214	13	40	4.4	9.6	33.2	12.6
		271665-01	2019-05-16	18:05:00	0.083	0	0	0	0	4.74	0	0	0	3.75	18	112	0.97	2	5.3	214	13	40	4.4	9.6	33.2	12.6
		271665-01	2019-05-16	18:45:00	0.75	0	0	0	0	6.28	0	0	0	3.75	18	112	0.97	2	5.3	214	13	40	4.4	9.6	33.2	12.6
		271665-01	2019-05-16	21:00:00	3	0	0	0	0	3.14	0	0	0	3.75	18	112	0.97	2	5.3	214	13	40	4.4	9.6	33.2	12.6
		271665-01	2019-05-17	00:00:00	6	0	0	0	0	1.26	0	0	0	3.75	18	112	0.97	2	5.3	214	13	40	4.4	9.6	33.2	12.6
		271665-01	2019-05-17	06:00:00	12	0	0	0	0	0.43	0	0	0	3.75	18	112	0.97	2	5.3	214	13	40	4.4	9.6	33.2	12.6
		271665-01	2019-05-16	17:00:00	0	0	720	12	60	0	1	1	0	3.75	18	112	0.97	2	5.3	214	13	40	4.4	9.6	33.2	12.6
		271665-01	2019-05-16	18:05:00	0.083	0	0	0	0	4.25	0	1	0	3.75	18	112	0.97	2	5.3	214	13	40	4.4	9.6	33.2	12.6
		271665-01	2019-05-16	18:45:00	0.75	0	0	0	0	5.84	0	1	0	3.75	18	112	0.97	2	5.3	214	13	40	4.4	9.6	33.2	12.6
		271665-01	2019-05-16	21:00:00	3	0	0	0	0	2.71	0	1	0	3.75	18	112	0.97	2	5.3	214	13	40	4.4	9.6	33.2	12.6
		271665-01	2019-05-17	00:00:00	6	0	0	0	0	1.03	0	1	0	3.75	18	112	0.97	2	5.3	214	13	40	4.4	9.6	33.2	12.6
		271665-01	2019-05-17	06:00:00	12	0	0	0	0	0	1	1	0	3.75	18	112	0.97	2	5.3	214	13	40	4.4	9.6	33.2	12.6
015-001	15	269496-01	2018-04-19	23:45:00	0	0	250	8	60	0	0	0	0	0.67	11	70	2.96	1	1.9	4	74	90	79.6	184.4	37.2	24.7
		269496-01	2018-04-20	07:45:00	0	0	250	8	60	0	0	0	0	0.67	11	70	2.96	1	1.9	4	74	90	79.6	184.4	37.2	24.7
		269496-01	2018-04-20	15:45:00	0	0	250	8	60	0	0	0	0	0.67	11	70	2.96	1	1.9	4	74	90	79.6	184.4	37.2	24.7
		269496-01	2018-04-20	23:45:00	0	0	250	8	60	0	0	0	0	0.67	11	70	2.96	1	1.9	4	74	90	79.6	184.4	37.2	24.7
		269496-01	2018-04-21	07:45:00	0	0	250	8	60	0	0	0	0	0.67	11	70	2.96	1	1.9	4	74	90	79.6	184.4	37.2	24.7
		269496-01	2018-04-21	15:45:00	0	0	250	8	60	0	0	0	0	0.67	11	70	2.96	1	1.9	4	74	90	79.6	184.4	37.2	24.7
		269496-01	2018-04-21	23:45:00	0	-0.083	250	8	60	0	1	0	0	0.67	11	70	2.96	1	1.9	4	74	90	79.6	184.4	37.2	24.7
		269496-01	2018-04-22	00:50:00	0.083	0	0	0	0	8	0	0	0	0.67	11	70	2.96	1	1.9	4	74	90	79.6	184.4	37.2	24.7
		269496-01	2018-04-22	01:30:00	0.75	0	0	0	0	5.9	0	0	0	0.67	11	70	2.96	1	1.9	4	74	90	79.6	184.4	37.2	24.7
		269496-01	2018-04-22	03:45:00	3	0	0	0	0	1.4	0	0	0	0.67	11	70	2.96	1	1.9	4	74	90	79.6	184.4	37.2	24.7
		269496-01	2018-04-22	06:45:00	6	0	0	0	0	1.3	0	0	0	0.67	11	70	2.96	1	1.9	4	74	90	79.6	184.4	37.2	24.7
		269496-01	2018-04-22	12:45:00	12	0	0	0	0	0	1	0	0	0.67	11	70	2.96	1	1.9	4	74	90	79.6	184.4	37.2	24.7
016-001	16	271016-01	2018-05-01	08:20:00	0	0	250	8	60	0	0	0	0	1.67	10	82	-0.51	2	1.4	21	3	10	3.4	9.5	26	20.9
		271016-01	2018-05-01	16:20:00	0	0	250	8	60	0	0	0	0	1.67	10	82	-0.51	2	1.4	21	3	10	3.4	9.5	26	20.9
		271016-01	2018-05-02	00:20:00	0	0	250	8	60	0	0	0	0	1.67	10	82	-0.51	2	1.4	21	3	10	3.4	9.5	26	20.9
		271016-01	2018-05-02	08:20:00	0	0	250	8	60	0	0	0	0	1.67	10	82	-0.51	2	1.4	21	3	10	3.4	9.5	26	20.9
		271016-01	2018-05-02	16:20:00	0	0	250	8	60	0	0	0	0	1.67	10	82	-0.51	2	1.4	21	3	10	3.4	9.5	26	20.9
		271016-01	2018-05-03	00:20:00	0	0	250	8	60	0.559265	0	0	0	1.67	10	82	-0.51	2	1.4	21	3	10	3.4	9.5	26	20.9
		271016-01	2018-05-03	01:25:00	0.083	0	0	0	0	6.19	0	0	0	1.67	10	82	-0.51	2	1.4	21	3	10	3.4	9.5	26	20.9
		271016-01	2018-05-03	02:05:00	0.75	0	0	0	0	4.27	0	0	0	1.67	10	82	-0.51	2	1.4	21	3	10	3.4	9.5	26	20.9
		271016-01	2018-05-03	04:20:00	3	0	0	0	0	2.16	0	0	0	1.67	10	82	-0.51	2	1.4	21	3	10	3.4	9.5	26	20.9
		271016-01	2018-05-03	07:20:00	6	0	0	0	0	1.28	0	0	0	1.67	10	82	-0.51	2	1.4	21	3	10	3.4	9.5	26	20.9
		271016-01	2018-05-03	13:20:00	12	0	0	0	0	0	1	0	0	1.67	10	82	-0.51	2	1.4	21	3	10	3.4	9.5	26	20.9
017-001	17	272244-01	2018-05-13	03:40:00	0	0	200	8	90	0	0	0	0	2	12.5	80	0.55	2	25.6	119	128	1571	32.7	46.8	27.1	11
		272244-01	2018-05-13	11:40:00	0	0	200	8	90	0	0	0	0	2	12.5	80	0.55	2	25.6	119	128	1571	32.7	46.8	27.1	11
		272244-01	2018-05-13	19:40:00	0	0	200	8	90	0	0	0	0	2	12.5	80	0.55	2	25.6	119	128	1571	32.7	46.8	27.1	11
		272244-01	2018-05-14	03:40:00	0	0	200	8	90	0	0	0	0	2	12.5	80	0.55	2	25.6	119	128	1571	32.7	46.8	27.1	11
		272244-01	2018-05-14	11:40:00	0	0	200	8	90	0	0	0	0	2	12.5	80	0.55	2	25.6	119	128	1571	32.7	46.8	27.1	11
		272244-01	2018-05-14	19:40:00	0	-0.083	200	8	90	0.73	0	0	0	2	12.5	80	0.55	2	25.6	119	128	1571	32.7	46.8	27.1	11
		272244-01	2018-05-14	21:15:00	0.083	0	0	0	0	7.43	0	0	0	2	12.5	80	0.55	2	25.6	119	128	1571	32.7	46.8	27.1	11
		272244-01	2018-05-14	21:55:00	0.75	0	0	0	0	18.65	0	0	0	2	12.5	80	0.55	2	25.6	119	128	1571	32.7	46.8	27.1	11
		272244-01	2018-05-14	00:10:00	3	0	0	0	0	15.24	0	0	0	2	12.5	80	0.55	2	25.6	119	128	1571	32.7	46.8	27.1	11
		272244-01	2018-05-14	03:10:00	6	0	0	0	0	6.04	0	0	0	2	12.5	80	0.55	2	25.6	119	128	1571	32.7	46.8	27.1	11
		272244-01	2018-05-14	09:10:00	12	0	0	0	0	3.81	0	0	0	2	12.5	80	0.55	2	25.6	119	128	1571	32.7	46.8	27.1	11
		272244-01	2018-05-14	19:40:00	0	-0.083	200	8	90	0.51	0	1	0	2	12.5	80	0.55	2	25.6	119	128	1571	32.7	46.8	27.1	11
		272244-01	2018-05-14	21:15:00	0.083	0	0	0	0	4.87	0	1	0	2	12.5	80	0.55	2	25.6	119	128	1571	32.7	46.8	27.1	11
		272244-01	2018-05-14	21:55:00	0.75	0	0	0	0	15.95	0	1	0	2	12.5	80	0.55	2	25.6	119	128	1571	32.7	46.8	27.1	11
		272244-01	2018-05-14	00:10:00	3	0	0	0	0	14.14	0	1	0	2	12.5	80	0.55	2	25.6	119	128	1571	32.7	46.8	27.1	11
		272244-01	2018-05-14	03:10:00	6	0	0	0	0	10.54	0	1	0	2	12.5	80	0.55	2	25.6	119	128	1571	32.7	46.8	27.1	11
		272244-01	2018-05-14	09:10:00	12	0	0	0	0	3.23	0	1	0	2	12.5	80	0.55	2	25.6	119	128	1571	32.7	46.8	27.1	11
018-001	18	301108-02	2019-04-12	08:00:00	0	0	720	8	60	0	0	0	0	10	36.3	141	1.23	1	18.4	144	14	37	1.5	4.9	32.5	18.6
		301108-02	2019-04-12	16:00:00	0	0	720	8	60	0	0	0	0	10	36.3	141	1.23	1	18.4	144	14	37	1.5	4.9	32.5	18.6
		301108-02	2019-04-13	00:00:00	0	0	720	8	60	0	0	0	0	10	36.3	141	1.23	1	18.4	144	14	37	1.5	4.9	32.5	18.6
		301108-02	2019-04-13	08:00:00	0	0	720	8	60	0	0	0	0	10	36.3	141	1.23	1	18.4	144	14	37	1.5	4.9	32.5	18.6
		301108-02	2019-04-13	16:00:00	0	0	720	8	60	0	0	0	0	10	36.3	141	1.23	1	18.4	144	14	37	1.5	4.9	32.5	18.6
		301108-02	2019-04-14	00:00:00	0	-0.25	720	8	60	0	1	0	0	10	36.3	141	1.23	1	18.4	144	14	37	1.5	4.9	32.5	18.6
		301108-02	2019-04-14	01:05:00	0.083	0	0	0	0	32.8	0	0	0	10	36.3	141	1.23	1	18.4	144	14	37	1.5	4.9	32.5	18.6
		301108-02	2019-04-14	01:15:00	0.25	0	0	0	0	17.6	0	0	0	10	36.3	141	1.23	1	18.4	144	14	37	1.5	4.9	32.5	18.6
		301108-02	2019-04-14	01:30:00	0.5	0	0	0	0	18.4	0	0	0	10	36.3	141	1.23	1	18.4	144	14	37	1.5	4.9	32.5	18.6
		301108-02	2019-04-14	02:00:00	1	0	0	0	0	10.2	0	0	0	10	36.3	141	1.23	1	18.4	144	14	37	1.5	4.9	32.5	18.6
		301108-02	2019-04-14	02:30:00	1.5	0	0	0	0	7.81	0	0	0	10	36.3	141	1.23	1	18.4	144	14	37	1.5	4.9	32.5	18.6
		301108-02	2019-04-14	03:00:00	2	0	0	0	0	5.78	0	0	0	10	36.3	141	1.23	1	18.4	144	14	37	1.5	4.9	32.5	18.6
		301108-02	2019-04-14	05:00:00	4	0	0	0	0	5.25	0	0	0	10	36.3	141	1.23	1	18.4	144	14	37	1.5	4.9	32.5	18.6
		301108-02	2019-04-14	07:00:00	6	0	0	0	0	4.58	0	0	0	10	36.3	141	1.23	1	18.4	144	14	37	1.5	4.9	32.5	18.6
		301108-02	2019-04-14	09:00:00	8	0	0	0	0	1.63	0	0	0	10	36.3	141	1.23	1	18.4	144	14	37	1.5	4.9	32.5	18.6
		301108-02	2019-04-14	00:00:00	0	-0.25	720	8	60	3.66	0	1	0	10	36.3	141	1.23	1	18.4	144	14	37	1.5	4.9	32.5	18.6
		301108-02	2019-04-14	01:05:00	0.083	0	0	0	0	29.45	0	1	0	10	36.3	141	1.23	1	18.4	144	14	37	1.5	4.9	32.5	18.6
		301108-02	2019-04-14	01:15:00	0.25	0	0	0	0	13.35	0	1	0	10	36.3	141	1.23	1	18.4	144	14	37	1.5	4.9	32.5	18.6
		301108-02	2019-04-14	01:30:00	0.5	0	0	0	0	7.69	0	1	0	10	36.3	141	1.23	1	18.4	144	14	37	1.5	4.9	32.5	18.6
		301108-02	2019-04-14	02:00:00	1	0	0	0	0	6.75	0	1	0	10	36.3	141	1.23	1	18.4	144	14	37	1.5	4.9	32.5	18.6
		301108-02	2019-04-14	02:30:00	1.5	0	0	0	0	4.21	0	1	0	10	36.3	141	1.23	1	18.4	144	14	37	1.5	4.9	32.5	18.6
		301108-02	2019-04-14	03:00:00	2	0	0	0	0	3.75	0	1	0	10	36.3	141	1.23	1	18.4	144	14	37	1.5	4.9	32.5	18.6
		301108-02	2019-04-14	05:00:00	4	0	0	0	0	3.2	0	1	0	10	36.3	141	1.23	1	18.4	144	14	37	1.5	4.9	32.5	18.6
		301108-02	2019-04-14	07:00:00	6	0	0	0	0	2.37	0	1	0	10	36.3	141	1.23	1	18.4	144	14	37	1.5	4.9	32.5	18.6
		301108-02	2019-04-14	09:00:00	8	0	0	0	0	1.42	0	1	0	10	36.3	141	1.23	1	18.4	144	14	37	1.5	4.9	32.5	18.6
019-001	19	302542-01	2019-04-28	02:15:00	0	0	250	8	60	0	0	0	0	1.33	11.5	80	1.27	1	6.6	19	134	65	4.4	7.7	36.5	29.5
		302542-01	2019-04-28	10:15:00	0	0	250	8	60	0	0	0	0	1.33	11.5	80	1.27	1	6.6	19	134	65	4.4	7.7	36.5	29.5
		302542-01	2019-04-28	18:15:00	0	0	250	8	60	0	0	0	0	1.33	11.5	80	1.27	1	6.6	19	134	65	4.4	7.7	36.5	29.5
		302542-01	2019-04-29	02:15:00	0	0	250	8	60	0	0	0	0	1.33	11.5	80	1.27	1	6.6	19	134	65	4.4	7.7	36.5	29.5
		302542-01	2019-04-29	10:15:00	0	0	250	8	60	0	1	0	0	1.33	11.5	80	1.27	1	6.6	19	134	65	4.4	7.7	36.5	29.5
		302542-01	2019-04-29	11:45:00	0.5	0	0	0	0	2.465	0	0	0	1.33	11.5	80	1.27	1	6.6	19	134	65	4.4	7.7	36.5	29.5
		302542-01	2019-04-29	12:20:00	0.75	0	0	0	0	1.14	0	0	0	1.33	11.5	80	1.27	1	6.6	19	134	65	4.4	7.7	36.5	29.5
		302542-01	2019-04-29	12:45:00	1.5	0	0	0	0	0.717	0	0	0	1.33	11.5	80	1.27	1	6.6	19	134	65	4.4	7.7	36.5	29.5
		302542-01	2019-04-29	14:20:00	3	0.083	0	0	0	0.53	0	0	0	1.33	11.5	80	1.27	1	6.6	19	134	65	4.4	7.7	36.5	29.5
		302542-01	2019-04-29	17:15:00	6	0	0	0	0	0.13	1	0	0	1.33	11.5	80	1.27	1	6.6	19	134	65	4.4	7.7	36.5	29.5
		302542-01	2019-04-29	19:15:00	8	0	0	0	0	0	1	0	0	1.33	11.5	80	1.27	1	6.6	19	134	65	4.4	7.7	36.5	29.5
020-001	20	304626-01	2019-05-12	17:35:00	0	0	220	8	60	0	0	0	0	1.25	11	78	1.44	1	1.4	23	16	102	1.3	4.2	31.5	27.5
		304626-01	2019-05-13	01:35:00	0	0	220	8	60	0	0	0	0	1.25	11	78	1.44	1	1.4	23	16	102	1.3	4.2	31.5	27.5
		304626-01	2019-05-13	09:35:00	0	0	220	8	60	0	0	0	0	1.25	11	78	1.44	1	1.4	23	16	102	1.3	4.2	31.5	27.5
		304626-01	2019-05-13	17:35:00	0	0	220	8	60	0	0	0	0	1.25	11	78	1.44	1	1.4	23	16	102	1.3	4.2	31.5	27.5
		304626-01	2019-05-14	01:35:00	0	0	220	8	60	0	0	0	0	1.25	11	78	1.44	1	1.4	23	16	102	1.3	4.2	31.5	27.5
		304626-01	2019-05-14	09:35:00	0	-0.083	220	8	60	0	0	0	0	1.25	11	78	1.44	1	1.4	23	16	102	1.3	4.2	31.5	27.5
		304626-01	2019-05-14	10:40:00	0.083	0	0	0	0	3.34	0	0	0	1.25	11	78	1.44	1	1.4	23	16	102	1.3	4.2	31.5	27.5
		304626-01	2019-05-14	11:20:00	0.75	0	0	0	0	6.23	0	0	0	1.25	11	78	1.44	1	1.4	23	16	102	1.3	4.2	31.5	27.5
		304626-01	2019-05-14	12:05:00	1.5	0	0	0	0	3.97	0	0	0	1.25	11	78	1.44	1	1.4	23	16	102	1.3	4.2	31.5	27.5
		304626-01	2019-05-14	13:35:00	3	0	0	0	0	1.82	0	0	0	1.25	11	78	1.44	1	1.4	23	16	102	1.3	4.2	31.5	27.5
		304626-01	2019-05-14	16:35:00	6	0	0	0	0	1.01	0	0	0	1.25	11	78	1.44	1	1.4	23	16	102	1.3	4.2	31.5	27.5
		304626-01	2019-05-14	18:35:00	8	0	0	0	0	0.24	0	0	0	1.25	11	78	1.44	1	1.4	23	16	102	1.3	4.2	31.5	27.5
021-001	21	301691-01	2019-05-14	10:00:00	0	0	500	8	180	0	0	0	0	2.5	13	87	0.31	2	3.3	14	281.5	254.1	12.2	17	25.1	26.5
		301691-01	2019-05-14	18:00:00	0	0	500	8	180	0	0	0	0	2.5	13	87	0.31	2	3.3	14	281.5	254.1	12.2	17	25.1	26.5
		301691-01	2019-05-15	02:00:00	0	0	500	8	180	0	0	0	0	2.5	13	87	0.31	2	3.3	14	281.5	254.1	12.2	17	25.1	26.5
		301691-01	2019-05-15	10:00:00	0	0	500	8	180	0	0	0	0	2.5	13	87	0.31	2	3.3	14	281.5	254.1	12.2	17	25.1	26.5
		301691-01	2019-05-15	18:00:00	0	0	500	8	180	0	0	0	0	2.5	13	87	0.31	2	3.3	14	281.5	254.1	12.2	17	25.1	26.5
		301691-01	2019-05-16	02:00:00	0	0	500	8	180	0.0847782	1	0	0	2.5	13	87	0.31	2	3.3	14	281.5	254.1	12.2	17	25.1	26.5
		301691-01	2019-05-16	05:05:00	0.083	0	0	0	0	25.3339	0	0	0	2.5	13	87	0.31	2	3.3	14	281.5	254.1	12.2	17	25.1	26.5
		301691-01	2019-05-16	05:45:00	0.75	0	0	0	0	3.67348	0	0	0	2.5	13	87	0.31	2	3.3	14	281.5	254.1	12.2	17	25.1	26.5
		301691-01	2019-05-16	06:30:00	1.5	0	0	0	0	1.85188	0	0	0	2.5	13	87	0.31	2	3.3	14	281.5	254.1	12.2	17	25.1	26.5
		301691-01	2019-05-16	08:00:00	3	0	0	0	0	0.182738	1	0	0	2.5	13	87	0.31	2	3.3	14	281.5	254.1	12.2	17	25.1	26.5
		301691-01	2019-05-16	11:00:00	6	0	0	0	0	0.0841774	1	0	0	2.5	13	87	0.31	2	3.3	14	281.5	254.1	12.2	17	25.1	26.5
		301691-01	2019-05-16	13:00:00	8	0	0	0	0	0	1	0	0	2.5	13	87	0.31	2	3.3	14	281.5	254.1	12.2	17	25.1	26.5
022-001	22	306250-01	2019-05-27	10:00:00	0	0	150	8	60	0	0	0	0	0.17	3.9	53	-2.13	2	6.4	10	18.7	17.5	4.8	13.5	32.9	21.7
		306250-01	2019-05-27	18:00:00	0	0	150	8	60	0	0	0	0	0.17	3.9	53	-2.13	2	6.4	10	18.7	17.5	4.8	13.5	32.9	21.7
		306250-01	2019-05-28	02:00:00	0	0	150	8	60	0	0	0	0	0.17	3.9	53	-2.13	2	6.4	10	18.7	17.5	4.8	13.5	32.9	21.7
		306250-01	2019-05-28	10:00:00	0	0	150	8	60	0	0	0	0	0.17	3.9	53	-2.13	2	6.4	10	18.7	17.5	4.8	13.5	32.9	21.7
		306250-01	2019-05-28	18:00:00	0	0	150	8	60	0	0	0	0	0.17	3.9	53	-2.13	2	6.4	10	18.7	17.5	4.8	13.5	32.9	21.7
		306250-01	2019-05-29	02:00:00	0	0	150	8	60	0.32	0	0	0	0.17	3.9	53	-2.13	2	6.4	10	18.7	17.5	4.8	13.5	32.9	21.7
		306250-01	2019-05-29	03:05:00	0.083	0	0	0	0	22.75	0	0	0	0.17	3.9	53	-2.13	2	6.4	10	18.7	17.5	4.8	13.5	32.9	21.7
		306250-01	2019-05-29	03:45:00	0.75	0	0	0	0	10.55	0	0	0	0.17	3.9	53	-2.13	2	6.4	10	18.7	17.5	4.8	13.5	32.9	21.7
		306250-01	2019-05-29	04:30:00	1.5	0	0	0	0	7.87	0	0	0	0.17	3.9	53	-2.13	2	6.4	10	18.7	17.5	4.8	13.5	32.9	21.7
		306250-01	2019-05-29	06:00:00	3	0	0	0	0	0.64	0	0	0	0.17	3.9	53	-2.13	2	6.4	10	18.7	17.5	4.8	13.5	32.9	21.7
		306250-01	2019-05-29	09:00:00	6	0	0	0	0	0.26	0	0	0	0.17	3.9	53	-2.13	2	6.4	10	18.7	17.5	4.8	13.5	32.9	21.7
		306250-01	2019-05-29	11:00:00	8	0	0	0	0	0	1	0	0	0.17	3.9	53	-2.13	2	6.4	10	18.7	17.5	4.8	13.5	32.9	21.7
023-001	23	313982-01	2019-08-26	18:00:00	0	0	500	8	60	0	0	0	0	7	18	119	-2.32	2	7.1	27	39	40.4	2.6	8	48.8	24
		313982-01	2019-08-27	02:00:00	0	0	500	8	60	0	0	0	0	7	18	119	-2.32	2	7.1	27	39	40.4	2.6	8	48.8	24
		313982-01	2019-08-27	10:00:00	0	0	500	8	60	0	0	0	0	7	18	119	-2.32	2	7.1	27	39	40.4	2.6	8	48.8	24
		313982-01	2019-08-27	18:00:00	0	0	500	8	60	0	0	0	0	7	18	119	-2.32	2	7.1	27	39	40.4	2.6	8	48.8	24
		313982-01	2019-08-28	02:00:00	0	0	500	8	60	0	0	0	0	7	18	119	-2.32	2	7.1	27	39	40.4	2.6	8	48.8	24
		313982-01	2019-08-28	10:00:00	0	-0.17	500	8	60	0.29	0	0	0	7	18	119	-2.32	2	7.1	27	39	40.4	2.6	8	48.8	24
		313982-01	2019-08-28	11:20:00	0.333	0	0	0	0	22.07	0	0	0	7	18	119	-2.32	2	7.1	27	39	40.4	2.6	8	48.8	24
		313982-01	2019-08-28	11:45:00	0.75	0	0	0	0	3.39	0	0	0	7	18	119	-2.32	2	7.1	27	39	40.4	2.6	8	48.8	24
		313982-01	2019-08-28	12:30:00	1.5	0	0	0	0	1.81	0	0	0	7	18	119	-2.32	2	7.1	27	39	40.4	2.6	8	48.8	24
		313982-01	2019-08-28	15:30:00	4.5	0	0	0	0	0.37	0	0	0	7	18	119	-2.32	2	7.1	27	39	40.4	2.6	8	48.8	24
		313982-01	2019-08-28	17:00:00	6	0	0	0	0	0.29	0	0	0	7	18	119	-2.32	2	7.1	27	39	40.4	2.6	8	48.8	24
		313982-01	2019-08-28	19:00:00	8	0	0	0	0	0	1	0	0	7	18	119	-2.32	2	7.1	27	39	40.4	2.6	8	48.8	24
024-001	24	312979-02	2019-08-28	18:30:00	0	0	90	8	60	0	0	0	0	0.42	5.2	57	-3.54	1	6.7	62	176	510	2	5.6	39.1	20.9
		312979-02	2019-08-29	02:30:00	0	0	90	8	60	0	0	0	0	0.42	5.2	57	-3.54	1	6.7	62	176	510	2	5.6	39.1	20.9
		312979-02	2019-08-29	10:30:00	0	0	90	8	60	0	0	0	0	0.42	5.2	57	-3.54	1	6.7	62	176	510	2	5.6	39.1	20.9
		312979-02	2019-08-29	18:30:00	0	0	90	8	60	0	0	0	0	0.42	5.2	57	-3.54	1	6.7	62	176	510	2	5.6	39.1	20.9
		312979-02	2019-08-30	02:30:00	0	0	90	8	60	0	0	0	0	0.42	5.2	57	-3.54	1	6.7	62	176	510	2	5.6	39.1	20.9
		312979-02	2019-08-30	10:30:00	0	0	90	8	60	0.654372	0	0	0	0.42	5.2	57	-3.54	1	6.7	62	176	510	2	5.6	39.1	20.9
		312979-02	2019-08-30	11:35:00	0.083	0	0	0	0	19.64	0	0	0	0.42	5.2	57	-3.54	1	6.7	62	176	510	2	5.6	39.1	20.9
		312979-02	2019-08-30	12:15:00	0.75	0	0	0	0	14.265	0	0	0	0.42	5.2	57	-3.54	1	6.7	62	176	510	2	5.6	39.1	20.9
		312979-02	2019-08-30	13:00:00	1.5	0	0	0	0	4.99976	0	0	0	0.42	5.2	57	-3.54	1	6.7	62	176	510	2	5.6	39.1	20.9
		312979-02	2019-08-30	14:30:00	3	0	0	0	0	2.64	0	0	0	0.42	5.2	57	-3.54	1	6.7	62	176	510	2	5.6	39.1	20.9
		312979-02	2019-08-30	17:30:00	6	0	0	0	0	1.25	0	0	0	0.42	5.2	57	-3.54	1	6.7	62	176	510	2	5.6	39.1	20.9
		312979-02	2019-08-30	19:30:00	8	0	0	0	0	0.69	0	0	0	0.42	5.2	57	-3.54	1	6.7	62	176	510	2	5.6	39.1	20.9
		312979-02	2019-08-30	23:40:00	0	0	90	8	60	0	0	0	0	0.42	5.2	57	-3.54	1	6.7	62	176	510	2	5.6	39.1	20.9
		312979-02	2019-08-31	07:40:00	0	0	90	8	60	0	0	0	0	0.42	5.2	57	-3.54	1	6.7	62	176	510	2	5.6	39.1	20.9
		312979-02	2019-08-31	15:40:00	0	0	90	8	60	0	0	0	0	0.42	5.2	57	-3.54	1	6.7	62	176	510	2	5.6	39.1	20.9
		312979-02	2019-08-31	23:40:00	0	0	90	8	60	0	0	0	0	0.42	5.2	57	-3.54	1	6.7	62	176	510	2	5.6	39.1	20.9
		312979-02	2019-09-01	07:40:00	0	0	90	8	60	0	0	0	0	0.42	5.2	57	-3.54	1	6.7	62	176	510	2	5.6	39.1	20.9
		312979-02	2019-09-01	15:40:00	0	-0.083	90	8	60	0.497862	0	0	0	0.42	5.2	57	-3.54	1	6.7	62	176	510	2	5.6	39.1	20.9
		312979-02	2019-09-01	16:45:00	0.083	0	0	0	0	22.8737	0	0	0	0.42	5.2	57	-3.54	1	6.7	62	176	510	2	5.6	39.1	20.9
		312979-02	2019-09-01	17:25:00	0.75	0	0	0	0	10.704	0	0	0	0.42	5.2	57	-3.54	1	6.7	62	176	510	2	5.6	39.1	20.9
		312979-02	2019-09-01	18:10:00	1.5	0	0	0	0	8.03629	0	0	0	0.42	5.2	57	-3.54	1	6.7	62	176	510	2	5.6	39.1	20.9
		312979-02	2019-09-01	19:40:00	3	0	0	0	0	0.819726	0	0	0	0.42	5.2	57	-3.54	1	6.7	62	176	510	2	5.6	39.1	20.9
		312979-02	2019-09-01	22:40:00	6	0	0	0	0	0.441334	0	0	0	0.42	5.2	57	-3.54	1	6.7	62	176	510	2	5.6	39.1	20.9
		312979-02	2019-09-02	00:40:00	8	0	0	0	0	0	1	0	0	0.42	5.2	57	-3.54	1	6.7	62	176	510	2	5.6	39.1	20.9
		312979-02	2019-09-01	15:40:00	0	-0.083	90	8	60	0.442051	0	1	0	0.42	5.2	57	-3.54	1	6.7	62	176	510	2	5.6	39.1	20.9
		312979-02	2019-09-01	16:45:00	0.083	0	0	0	0	14.0434	0	1	0	0.42	5.2	57	-3.54	1	6.7	62	176	510	2	5.6	39.1	20.9
		312979-02	2019-09-01	17:25:00	0.75	0	0	0	0	4.19639	0	1	0	0.42	5.2	57	-3.54	1	6.7	62	176	510	2	5.6	39.1	20.9
		312979-02	2019-09-01	18:10:00	1.5	0	0	0	0	2.01978	0	1	0	0.42	5.2	57	-3.54	1	6.7	62	176	510	2	5.6	39.1	20.9
		312979-02	2019-09-01	19:40:00	3	0	0	0	0	0.836438	0	1	0	0.42	5.2	57	-3.54	1	6.7	62	176	510	2	5.6	39.1	20.9
		312979-02	2019-09-01	22:40:00	6	0	0	0	0	0.445216	0	1	0	0.42	5.2	57	-3.54	1	6.7	62	176	510	2	5.6	39.1	20.9
		312979-02	2019-09-02	00:40:00	8	0	0	0	0	0	1	1	0	0.42	5.2	57	-3.54	1	6.7	62	176	510	2	5.6	39.1	20.9
025-001	25	308996-04	2019-11-05	08:20:00	0	0	230	8	60	0	0	0	0	3.5	11.5	79	-2.43	1	7.3	46	2391	4817	217	276.9	24.7	12.5
		308996-04	2019-11-05	16:20:00	0	0	230	8	60	0	0	0	0	3.5	11.5	79	-2.43	1	7.3	46	2391	4817	217	276.9	24.7	12.5
		308996-04	2019-11-06	00:20:00	0	0	230	8	60	0	0	0	0	3.5	11.5	79	-2.43	1	7.3	46	2391	4817	217	276.9	24.7	12.5
		308996-04	2019-11-06	08:20:00	0	0	230	8	60	0	0	0	0	3.5	11.5	79	-2.43	1	7.3	46	2391	4817	217	276.9	24.7	12.5
		308996-04	2019-11-06	16:20:00	0	0	230	8	60	0	0	0	0	3.5	11.5	79	-2.43	1	7.3	46	2391	4817	217	276.9	24.7	12.5
		308996-04	2019-11-07	00:20:00	0	-0.083	230	8	60	0	0	0	0	3.5	11.5	79	-2.43	1	7.3	46	2391	4817	217	276.9	24.7	12.5
		308996-04	2019-11-07	01:25:00	0.083	0	0	0	0	12.71	0	0	0	3.5	11.5	79	-2.43	1	7.3	46	2391	4817	217	276.9	24.7	12.5
		308996-04	2019-11-07	02:05:00	0.75	0	0	0	0	8.24	0	0	0	3.5	11.5	79	-2.43	1	7.3	46	2391	4817	217	276.9	24.7	12.5
		308996-04	2019-11-07	02:50:00	1.5	0	0	0	0	3.91	0	0	0	3.5	11.5	79	-2.43	1	7.3	46	2391	4817	217	276.9	24.7	12.5
		308996-04	2019-11-07	04:20:00	3	0	0	0	0	1.8	0	0	0	3.5	11.5	79	-2.43	1	7.3	46	2391	4817	217	276.9	24.7	12.5
		308996-04	2019-11-07	07:20:00	6	0	0	0	0	1.1	0	0	0	3.5	11.5	79	-2.43	1	7.3	46	2391	4817	217	276.9	24.7	12.5
		308996-04	2019-11-07	09:20:00	8	0	0	0	0	0.23	0	0	0	3.5	11.5	79	-2.43	1	7.3	46	2391	4817	217	276.9	24.7	12.5
