# Supplementary material for: Optimized Dosing Regimens of Meropenem in Septic Children Receiving Extracorporeal Life Support
Source: Front Pharmacol. 2021 Aug 24;12:699191. doi: 10.3389/fphar.2021.699191 (PMC8421735; doi:10.3389/fphar.2021.699191)
Supplement: Supplementary file 2 [file Table1.csv]

	MIC	Faction	group	TMIC
1	0.06	96.3	20 mg/kg_Q8h_1h	50
2	0.125	94.9	20 mg/kg_Q8h_1h	50
3	0.25	92.8	20 mg/kg_Q8h_1h	50
4	0.5	88	20 mg/kg_Q8h_1h	50
5	1	80.4	20 mg/kg_Q8h_1h	50
6	2	64.7	20 mg/kg_Q8h_1h	50
7	4	33	20 mg/kg_Q8h_1h	50
8	8	7.4	20 mg/kg_Q8h_1h	50
9	16	0.7	20 mg/kg_Q8h_1h	50
10	32	0	20 mg/kg_Q8h_1h	50
11	64	0	20 mg/kg_Q8h_1h	50
12	0.06	97.4	40 mg/kg_Q8h_1h	50
13	0.125	96.2	40 mg/kg_Q8h_1h	50
14	0.25	94.9	40 mg/kg_Q8h_1h	50
15	0.5	92.8	40 mg/kg_Q8h_1h	50
16	1	88	40 mg/kg_Q8h_1h	50
17	2	80.4	40 mg/kg_Q8h_1h	50
18	4	64.7	40 mg/kg_Q8h_1h	50
19	8	33	40 mg/kg_Q8h_1h	50
20	16	7.4	40 mg/kg_Q8h_1h	50
21	32	0.7	40 mg/kg_Q8h_1h	50
22	64	0	40 mg/kg_Q8h_1h	50
23	0.06	99.2	20 mg/kg_Q8h_3h	50
24	0.125	98.7	20 mg/kg_Q8h_3h	50
25	0.25	97.8	20 mg/kg_Q8h_3h	50
26	0.5	95.8	20 mg/kg_Q8h_3h	50
27	1	90.8	20 mg/kg_Q8h_3h	50
28	2	77.1	20 mg/kg_Q8h_3h	50
29	4	44.6	20 mg/kg_Q8h_3h	50
30	8	9.8	20 mg/kg_Q8h_3h	50
31	16	1	20 mg/kg_Q8h_3h	50
32	32	0	20 mg/kg_Q8h_3h	50
33	64	0	20 mg/kg_Q8h_3h	50
34	0.06	99.6	40 mg/kg_Q8h_3h	50
35	0.125	99.2	40 mg/kg_Q8h_3h	50
36	0.25	98.7	40 mg/kg_Q8h_3h	50
37	0.5	97.8	40 mg/kg_Q8h_3h	50
38	1	95.8	40 mg/kg_Q8h_3h	50
39	2	90.8	40 mg/kg_Q8h_3h	50
40	4	77.1	40 mg/kg_Q8h_3h	50
41	8	44.6	40 mg/kg_Q8h_3h	50
42	16	9.8	40 mg/kg_Q8h_3h	50
43	32	1	40 mg/kg_Q8h_3h	50
44	64	0	40 mg/kg_Q8h_3h	50
45	0.06	80.7	20 mg/kg_Q8h_1h	100
46	0.125	74.5	20 mg/kg_Q8h_1h	100
47	0.25	67.6	20 mg/kg_Q8h_1h	100
48	0.5	57.9	20 mg/kg_Q8h_1h	100
49	1	43.4	20 mg/kg_Q8h_1h	100
50	2	25.3	20 mg/kg_Q8h_1h	100
51	4	10.4	20 mg/kg_Q8h_1h	100
52	8	2.3	20 mg/kg_Q8h_1h	100
53	16	0	20 mg/kg_Q8h_1h	100
54	32	0	20 mg/kg_Q8h_1h	100
55	64	0	20 mg/kg_Q8h_1h	100
56	0.06	84.1	40 mg/kg_Q8h_1h	100
57	0.125	80.3	40 mg/kg_Q8h_1h	100
58	0.25	74.5	40 mg/kg_Q8h_1h	100
59	0.5	67.6	40 mg/kg_Q8h_1h	100
60	1	57.9	40 mg/kg_Q8h_1h	100
61	2	43.4	40 mg/kg_Q8h_1h	100
62	4	25.3	40 mg/kg_Q8h_1h	100
63	8	10.4	40 mg/kg_Q8h_1h	100
64	16	2.3	40 mg/kg_Q8h_1h	100
65	32	0	40 mg/kg_Q8h_1h	100
66	64	0	40 mg/kg_Q8h_1h	100
67	0.06	84.3	20 mg/kg_Q8h_3h	100
68	0.125	79.3	20 mg/kg_Q8h_3h	100
69	0.25	71.6	20 mg/kg_Q8h_3h	100
70	0.5	64.1	20 mg/kg_Q8h_3h	100
71	1	48.2	20 mg/kg_Q8h_3h	100
72	2	28	20 mg/kg_Q8h_3h	100
73	4	11.9	20 mg/kg_Q8h_3h	100
74	8	2.7	20 mg/kg_Q8h_3h	100
75	16	0.1	20 mg/kg_Q8h_3h	100
76	32	0	20 mg/kg_Q8h_3h	100
77	64	0	20 mg/kg_Q8h_3h	100
78	0.06	87.6	40 mg/kg_Q8h_3h	100
79	0.125	84	40 mg/kg_Q8h_3h	100
80	0.25	79.3	40 mg/kg_Q8h_3h	100
81	0.5	71.6	40 mg/kg_Q8h_3h	100
82	1	64.1	40 mg/kg_Q8h_3h	100
83	2	48.2	40 mg/kg_Q8h_3h	100
84	4	28	40 mg/kg_Q8h_3h	100
85	8	11.9	40 mg/kg_Q8h_3h	100
86	16	2.7	40 mg/kg_Q8h_3h	100
87	32	0.1	40 mg/kg_Q8h_3h	100
88	64	0	40 mg/kg_Q8h_3h	100
